# Supplementary material for: Development and Validation of HPLC-DAD/FLD Methods for the Determination of Vitamins B1, B2, and B6 in Pharmaceutical Gummies and Gastrointestinal Fluids—In Vitro Digestion Studies in Different Nutritional Habits
Source: Molecules. 2025 Sep 26;30(19):3902. doi: 10.3390/molecules30193902 (PMC12525618; doi:10.3390/molecules30193902)
Supplement: Supplementary file 1 [file molecules-30-03902-s001.zip]

Archive with 1 entries (1 files):
- molecules-3877306-supplementary.pdf
